# Supplementary material for: Three-dimensional printing models in congenital heart disease education for medical students: a controlled comparative study
Source: BMC Med Educ. 2018 Aug 2;18:178. doi: 10.1186/s12909-018-1293-0 (PMC6090870; doi:10.1186/s12909-018-1293-0)
Supplement: Supplementary file 1 — Questionnaire and quiz scores. (XLSX 13 kb) [file 12909_2018_1293_MOESM1_ESM.xlsx]

## Sheet: Sheet1
	questionnarie score		test score
	structure(20)	knowledge(30)	structure(30)	knowledge(70)
1	20	28	10	40	50
2	19	27	30	60	90
3	19	27	10	20	30
4	19	27	20	60	80
5	18	26	20	40	60
6	18	26	30	20	50
7	18	26	30	60	90
8	17	25	20	60	80
9	17	25	20	70	90
10	16	24	10	50	60
11	16	24	10	20	30
12	16	24	20	40	60
13	16	24	20	20	40
14	13	21	10	50	60
15	13	21	20	30	50
16	13	21	20	50	70
17	13	21	20	50	70
18	13	21	20	50	70
19	15	23	20	70	90
20	15	23	20	20	40
21	15	23	20	20	40
22	15	23	30	40	70
23	15	23	10	70	80
24	15	19	10	30	40
25	15	18	20	60	80
26	15	16	20	40	60
27	15	20	10	40	50
28	15	20	30	60	90
29	15	20	10	40	50
30	15	20	20	60	80
31	12	20	20	50	70
32	10	18	10	20	30
1	18	26	10	50	60
2	17	25	20	50	70
3	17	25	0	20	20
4	17	25	20	50	70
5	16	24	10	30	40
6	16	24	20	30	50
7	16	24	10	40	50
8	15	23	30	60	90
9	15	23	20	50	70
10	14	22	20	50	70
11	14	22	10	30	40
12	14	22	20	40	60
13	14	22	10	20	30
14	11	19	20	20	40
15	11	19	10	50	60
16	11	16	10	40	50
17	17	19	20	30	50
18	11	19	20	50	70
19	13	21	20	50	70
20	13	21	10	40	50
21	13	21	10	30	40
22	14	22	20	40	60
23	13	21	10	20	30
24	13	21	10	30	40
25	13	22	0	30	30
26	16	21	30	60	90
27	13	16	10	40	50
28	13	21	10	20	30
29	13	21	10	30	40
30	10	18	10	20	30
31	18	18	20	20	40
std 1	2.22205	2.99739	6.66585	16.3668	19.0394
std 2	2.17162	2.49745	7.11142	12.5434	17.5503
t	0.0205136	0.0852226	0.029953	0.0560542	0.0200054
mean1	15.5	22.625	18.4375	44.0625	62.5
mean2	14.1613	21.3871	14.5161	36.7742	51.2903
